# Supplementary material for: First record of the family Issidae (Hemiptera, Auchenorrhyncha, Fulgoroidea) from the Hawaiian Islands
Source: Biodivers Data J. 2022 Mar 22;10:e80135. doi: 10.3897/BDJ.10.e80135 (PMC9848498; doi:10.3897/BDJ.10.e80135)
Supplement: XML Treatment for Euroxenus vayssieresi [file BDJ.10.e80135-treatment1.xml]

<!DOCTYPE tp:taxon-treatment
  PUBLIC "-//TaxonX//DTD Taxonomic Treatment Publishing DTD v0 20100105//EN" "tax-treatment-NSO.dtd">
<tp:taxon-treatment xmlns:tp="http://www.plazi.org/taxpub"><tp:treatment-meta><mixed-citation publication-type="journal"><person-group><name><surname>Gnezdilov</surname><given-names>Vladimir</given-names></name><name><surname>Bartlett</surname><given-names>Charles R.</given-names></name></person-group><article-title>First record of the family <tp:taxon-name><tp:taxon-name-part taxon-name-part-type="family">Issidae</tp:taxon-name-part></tp:taxon-name> (<tp:taxon-name><tp:taxon-name-part taxon-name-part-type="order">Hemiptera</tp:taxon-name-part></tp:taxon-name>, <tp:taxon-name><tp:taxon-name-part taxon-name-part-type="suborder">Auchenorrhyncha</tp:taxon-name-part></tp:taxon-name>, <tp:taxon-name><tp:taxon-name-part taxon-name-part-type="superfamily">Fulgoroidea</tp:taxon-name-part></tp:taxon-name>) from the Hawaiian Islands</article-title><source>Biodivers Data J</source><day>22</day><month>03</month><year>2022</year><volume>10</volume><pub-id pub-id-type="doi">10.3897/BDJ.10.e80135</pub-id></mixed-citation></tp:treatment-meta><tp:nomenclature><tp:taxon-name>
            <object-id xmlns:xlink="http://www.w3.org/1999/xlink" content-type="arpha" xlink:type="simple">B9495508-2525-5335-8A28-22AA690E8F63</object-id>
            <tp:taxon-name-part taxon-name-part-type="genus">Euroxenus</tp:taxon-name-part>
            <tp:taxon-name-part taxon-name-part-type="species">vayssieresi</tp:taxon-name-part>
            <object-id xmlns:xlink="http://www.w3.org/1999/xlink" xlink:type="simple" object-id-type="GBIF">https://www.gbif.org/species/2050778</object-id>
          </tp:taxon-name><tp:taxon-authority>(Bonfils, Attié &amp; Reynaud, 2001)</tp:taxon-authority><tp:nomenclature-citation-list><tp:nomenclature-citation><tp:taxon-name>
                <tp:taxon-name-part taxon-name-part-type="genus" reg="Euroxenus"/>
                <tp:taxon-name-part taxon-name-part-type="species" reg="vayssieresi"/>
              </tp:taxon-name><comment>= <italic><tp:taxon-name><tp:taxon-name-part taxon-name-part-type="genus" reg="Borbonissus">Borbonissus</tp:taxon-name-part><tp:taxon-name-part taxon-name-part-type="species" reg="vayssieresi">vayssieresi</tp:taxon-name-part></tp:taxon-name></italic> Bonfils, Attie &amp; Reynaud, 2001: 220 (original description).</comment></tp:nomenclature-citation><tp:nomenclature-citation><tp:taxon-name>
                <tp:taxon-name-part taxon-name-part-type="genus" reg="Euroxenus"/>
                <tp:taxon-name-part taxon-name-part-type="species" reg="vayssieresi"/>
              </tp:taxon-name><comment>= <italic><tp:taxon-name><tp:taxon-name-part taxon-name-part-type="genus" reg="Euroxenus">Euroxenus</tp:taxon-name-part><tp:taxon-name-part taxon-name-part-type="species" reg="vayssieresi">vayssieresi</tp:taxon-name-part></tp:taxon-name></italic> (Bonfils, Attie &amp; Reynaud, 2001), combination by Gnezdilov 2009: 84.</comment></tp:nomenclature-citation><tp:nomenclature-citation><tp:taxon-name>
                <tp:taxon-name-part taxon-name-part-type="genus" reg="Euroxenus"/>
                <tp:taxon-name-part taxon-name-part-type="species" reg="vayssieresi"/>
              </tp:taxon-name><comment><italic>Type locality.</italic> Réunion, la Possession, Chemin des Anglais.</comment></tp:nomenclature-citation></tp:nomenclature-citation-list></tp:nomenclature><tp:treatment-sec sec-type="materials"><title>Materials</title><list list-type="alpha-lower" list-content="occurrences"><list-item><p><bold>Type status:</bold> <named-content xmlns:xlink="http://www.w3.org/1999/xlink" content-type="dwc:typeStatus" xlink:type="simple">Other material</named-content>. <bold>Occurrence:</bold> catalogNumber: <named-content xmlns:xlink="http://www.w3.org/1999/xlink" content-type="dwc:catalogNumber" xlink:type="simple">UDCC_TCN 00097423</named-content>; recordedBy: <named-content xmlns:xlink="http://www.w3.org/1999/xlink" content-type="dwc:recordedBy" xlink:type="simple">W.D. Perreira</named-content>; individualCount: <named-content xmlns:xlink="http://www.w3.org/1999/xlink" content-type="dwc:individualCount" xlink:type="simple">3</named-content>; sex: <named-content xmlns:xlink="http://www.w3.org/1999/xlink" content-type="dwc:sex" xlink:type="simple">Male</named-content>; lifeStage: <named-content xmlns:xlink="http://www.w3.org/1999/xlink" content-type="dwc:lifeStage" xlink:type="simple">adult</named-content>; <bold>Taxon:</bold> scientificName: <named-content xmlns:xlink="http://www.w3.org/1999/xlink" content-type="dwc:scientificName" xlink:type="simple"><italic><tp:taxon-name><tp:taxon-name-part taxon-name-part-type="genus" reg="Euroxenus">Euroxenus</tp:taxon-name-part><tp:taxon-name-part taxon-name-part-type="species" reg="vayssieresi">vayssieresi</tp:taxon-name-part></tp:taxon-name></italic></named-content>; <bold>Location:</bold> country: <named-content xmlns:xlink="http://www.w3.org/1999/xlink" content-type="dwc:country" xlink:type="simple">USA</named-content>; stateProvince: <named-content xmlns:xlink="http://www.w3.org/1999/xlink" content-type="dwc:stateProvince" xlink:type="simple">Hawaii</named-content>; county: <named-content xmlns:xlink="http://www.w3.org/1999/xlink" content-type="dwc:county" xlink:type="simple">Hawaii</named-content>; locality: <named-content xmlns:xlink="http://www.w3.org/1999/xlink" content-type="dwc:locality" xlink:type="simple">Spencer Beach Park</named-content>; verbatimElevation: <named-content xmlns:xlink="http://www.w3.org/1999/xlink" content-type="dwc:verbatimElevation" xlink:type="simple">12 m</named-content>; decimalLatitude: <named-content xmlns:xlink="http://www.w3.org/1999/xlink" content-type="dwc:decimalLatitude" xlink:type="simple">20.02278</named-content>; decimalLongitude: <named-content xmlns:xlink="http://www.w3.org/1999/xlink" content-type="dwc:decimalLongitude" xlink:type="simple">-155.82111</named-content>; georeferenceProtocol: <named-content xmlns:xlink="http://www.w3.org/1999/xlink" content-type="dwc:georeferenceProtocol" xlink:type="simple">label</named-content>; <bold>Identification:</bold> identifiedBy: <named-content xmlns:xlink="http://www.w3.org/1999/xlink" content-type="dwc:identifiedBy" xlink:type="simple">V.M. Gnezdilov</named-content>; dateIdentified: <named-content xmlns:xlink="http://www.w3.org/1999/xlink" content-type="dwc:dateIdentified" xlink:type="simple">2021</named-content>; <bold>Event:</bold> samplingProtocol: <named-content xmlns:xlink="http://www.w3.org/1999/xlink" content-type="dwc:samplingProtocol" xlink:type="simple">Sweep Netting</named-content>; eventDate: <named-content xmlns:xlink="http://www.w3.org/1999/xlink" content-type="dwc:eventDate" xlink:type="simple">13-08-2021</named-content>; <bold>Record Level:</bold> ownerInstitutionCode: <named-content xmlns:xlink="http://www.w3.org/1999/xlink" content-type="dwc:ownerInstitutionCode" xlink:type="simple">UDCC</named-content>; basisOfRecord: <named-content xmlns:xlink="http://www.w3.org/1999/xlink" content-type="dwc:basisOfRecord" xlink:type="simple">PreservedSpecimen</named-content></p></list-item><list-item><p><bold>Type status:</bold> <named-content xmlns:xlink="http://www.w3.org/1999/xlink" content-type="dwc:typeStatus" xlink:type="simple">Other material</named-content>. <bold>Occurrence:</bold> catalogNumber: <named-content xmlns:xlink="http://www.w3.org/1999/xlink" content-type="dwc:catalogNumber" xlink:type="simple">UDCC_TCN 00097423</named-content>; recordedBy: <named-content xmlns:xlink="http://www.w3.org/1999/xlink" content-type="dwc:recordedBy" xlink:type="simple">W.D. Perreira</named-content>; individualCount: <named-content xmlns:xlink="http://www.w3.org/1999/xlink" content-type="dwc:individualCount" xlink:type="simple">3</named-content>; sex: <named-content xmlns:xlink="http://www.w3.org/1999/xlink" content-type="dwc:sex" xlink:type="simple">Female</named-content>; lifeStage: <named-content xmlns:xlink="http://www.w3.org/1999/xlink" content-type="dwc:lifeStage" xlink:type="simple">adult</named-content>; <bold>Taxon:</bold> scientificName: <named-content xmlns:xlink="http://www.w3.org/1999/xlink" content-type="dwc:scientificName" xlink:type="simple"><italic><tp:taxon-name><tp:taxon-name-part taxon-name-part-type="genus" reg="Euroxenus">Euroxenus</tp:taxon-name-part><tp:taxon-name-part taxon-name-part-type="species" reg="vayssieresi">vayssieresi</tp:taxon-name-part></tp:taxon-name></italic></named-content>; <bold>Location:</bold> country: <named-content xmlns:xlink="http://www.w3.org/1999/xlink" content-type="dwc:country" xlink:type="simple">USA</named-content>; stateProvince: <named-content xmlns:xlink="http://www.w3.org/1999/xlink" content-type="dwc:stateProvince" xlink:type="simple">Hawaii</named-content>; county: <named-content xmlns:xlink="http://www.w3.org/1999/xlink" content-type="dwc:county" xlink:type="simple">Hawaii</named-content>; locality: <named-content xmlns:xlink="http://www.w3.org/1999/xlink" content-type="dwc:locality" xlink:type="simple">Spencer Beach Park</named-content>; verbatimElevation: <named-content xmlns:xlink="http://www.w3.org/1999/xlink" content-type="dwc:verbatimElevation" xlink:type="simple">12 m</named-content>; decimalLatitude: <named-content xmlns:xlink="http://www.w3.org/1999/xlink" content-type="dwc:decimalLatitude" xlink:type="simple">20.02278</named-content>; decimalLongitude: <named-content xmlns:xlink="http://www.w3.org/1999/xlink" content-type="dwc:decimalLongitude" xlink:type="simple">-155.82111</named-content>; georeferenceProtocol: <named-content xmlns:xlink="http://www.w3.org/1999/xlink" content-type="dwc:georeferenceProtocol" xlink:type="simple">label</named-content>; <bold>Identification:</bold> identifiedBy: <named-content xmlns:xlink="http://www.w3.org/1999/xlink" content-type="dwc:identifiedBy" xlink:type="simple">V.M. Gnezdilov</named-content>; dateIdentified: <named-content xmlns:xlink="http://www.w3.org/1999/xlink" content-type="dwc:dateIdentified" xlink:type="simple">2021</named-content>; <bold>Event:</bold> samplingProtocol: <named-content xmlns:xlink="http://www.w3.org/1999/xlink" content-type="dwc:samplingProtocol" xlink:type="simple">Sweep Netting</named-content>; eventDate: <named-content xmlns:xlink="http://www.w3.org/1999/xlink" content-type="dwc:eventDate" xlink:type="simple">13-08-2021</named-content>; <bold>Record Level:</bold> ownerInstitutionCode: <named-content xmlns:xlink="http://www.w3.org/1999/xlink" content-type="dwc:ownerInstitutionCode" xlink:type="simple">UDCC</named-content>; basisOfRecord: <named-content xmlns:xlink="http://www.w3.org/1999/xlink" content-type="dwc:basisOfRecord" xlink:type="simple">PreservedSpecimen</named-content></p></list-item><list-item><p><bold>Type status:</bold> <named-content xmlns:xlink="http://www.w3.org/1999/xlink" content-type="dwc:typeStatus" xlink:type="simple">Other material</named-content>. <bold>Occurrence:</bold> catalogNumber: <named-content xmlns:xlink="http://www.w3.org/1999/xlink" content-type="dwc:catalogNumber" xlink:type="simple">UDCC_TCN 00097423</named-content>; recordedBy: <named-content xmlns:xlink="http://www.w3.org/1999/xlink" content-type="dwc:recordedBy" xlink:type="simple">W.D. Perreira</named-content>; individualCount: <named-content xmlns:xlink="http://www.w3.org/1999/xlink" content-type="dwc:individualCount" xlink:type="simple">1</named-content>; lifeStage: <named-content xmlns:xlink="http://www.w3.org/1999/xlink" content-type="dwc:lifeStage" xlink:type="simple">nymph</named-content>; <bold>Taxon:</bold> scientificName: <named-content xmlns:xlink="http://www.w3.org/1999/xlink" content-type="dwc:scientificName" xlink:type="simple"><italic><tp:taxon-name><tp:taxon-name-part taxon-name-part-type="genus" reg="Euroxenus">Euroxenus</tp:taxon-name-part><tp:taxon-name-part taxon-name-part-type="species" reg="vayssieresi">vayssieresi</tp:taxon-name-part></tp:taxon-name></italic></named-content>; <bold>Location:</bold> country: <named-content xmlns:xlink="http://www.w3.org/1999/xlink" content-type="dwc:country" xlink:type="simple">USA</named-content>; stateProvince: <named-content xmlns:xlink="http://www.w3.org/1999/xlink" content-type="dwc:stateProvince" xlink:type="simple">Hawaii</named-content>; county: <named-content xmlns:xlink="http://www.w3.org/1999/xlink" content-type="dwc:county" xlink:type="simple">Hawaii</named-content>; locality: <named-content xmlns:xlink="http://www.w3.org/1999/xlink" content-type="dwc:locality" xlink:type="simple">Spencer Beach Park</named-content>; verbatimElevation: <named-content xmlns:xlink="http://www.w3.org/1999/xlink" content-type="dwc:verbatimElevation" xlink:type="simple">12 m</named-content>; decimalLatitude: <named-content xmlns:xlink="http://www.w3.org/1999/xlink" content-type="dwc:decimalLatitude" xlink:type="simple">20.02278</named-content>; decimalLongitude: <named-content xmlns:xlink="http://www.w3.org/1999/xlink" content-type="dwc:decimalLongitude" xlink:type="simple">-155.82111</named-content>; georeferenceProtocol: <named-content xmlns:xlink="http://www.w3.org/1999/xlink" content-type="dwc:georeferenceProtocol" xlink:type="simple">label</named-content>; <bold>Identification:</bold> identifiedBy: <named-content xmlns:xlink="http://www.w3.org/1999/xlink" content-type="dwc:identifiedBy" xlink:type="simple">V.M. Gnezdilov</named-content>; dateIdentified: <named-content xmlns:xlink="http://www.w3.org/1999/xlink" content-type="dwc:dateIdentified" xlink:type="simple">2021</named-content>; <bold>Event:</bold> samplingProtocol: <named-content xmlns:xlink="http://www.w3.org/1999/xlink" content-type="dwc:samplingProtocol" xlink:type="simple">Sweep Netting</named-content>; eventDate: <named-content xmlns:xlink="http://www.w3.org/1999/xlink" content-type="dwc:eventDate" xlink:type="simple">13-08-2021</named-content>; <bold>Record Level:</bold> ownerInstitutionCode: <named-content xmlns:xlink="http://www.w3.org/1999/xlink" content-type="dwc:ownerInstitutionCode" xlink:type="simple">UDCC</named-content>; basisOfRecord: <named-content xmlns:xlink="http://www.w3.org/1999/xlink" content-type="dwc:basisOfRecord" xlink:type="simple">PreservedSpecimen</named-content></p></list-item><list-item><p><bold>Type status:</bold> <named-content xmlns:xlink="http://www.w3.org/1999/xlink" content-type="dwc:typeStatus" xlink:type="simple">Other material</named-content>. <bold>Occurrence:</bold> catalogNumber: <named-content xmlns:xlink="http://www.w3.org/1999/xlink" content-type="dwc:catalogNumber" xlink:type="simple">UDCC_TCN 00101252</named-content>; recordedBy: <named-content xmlns:xlink="http://www.w3.org/1999/xlink" content-type="dwc:recordedBy" xlink:type="simple">W.D. Perreira</named-content>; individualCount: <named-content xmlns:xlink="http://www.w3.org/1999/xlink" content-type="dwc:individualCount" xlink:type="simple">5</named-content>; sex: <named-content xmlns:xlink="http://www.w3.org/1999/xlink" content-type="dwc:sex" xlink:type="simple">Male</named-content>; lifeStage: <named-content xmlns:xlink="http://www.w3.org/1999/xlink" content-type="dwc:lifeStage" xlink:type="simple">adult</named-content>; <bold>Taxon:</bold> scientificName: <named-content xmlns:xlink="http://www.w3.org/1999/xlink" content-type="dwc:scientificName" xlink:type="simple"><italic><tp:taxon-name><tp:taxon-name-part taxon-name-part-type="genus" reg="Euroxenus">Euroxenus</tp:taxon-name-part><tp:taxon-name-part taxon-name-part-type="species" reg="vayssieresi">vayssieresi</tp:taxon-name-part></tp:taxon-name></italic></named-content>; <bold>Location:</bold> country: <named-content xmlns:xlink="http://www.w3.org/1999/xlink" content-type="dwc:country" xlink:type="simple">USA</named-content>; stateProvince: <named-content xmlns:xlink="http://www.w3.org/1999/xlink" content-type="dwc:stateProvince" xlink:type="simple">Hawaii</named-content>; county: <named-content xmlns:xlink="http://www.w3.org/1999/xlink" content-type="dwc:county" xlink:type="simple">Hawaii</named-content>; locality: <named-content xmlns:xlink="http://www.w3.org/1999/xlink" content-type="dwc:locality" xlink:type="simple">Spencer Beach Park</named-content>; verbatimElevation: <named-content xmlns:xlink="http://www.w3.org/1999/xlink" content-type="dwc:verbatimElevation" xlink:type="simple">12 m</named-content>; decimalLatitude: <named-content xmlns:xlink="http://www.w3.org/1999/xlink" content-type="dwc:decimalLatitude" xlink:type="simple">20.02278</named-content>; decimalLongitude: <named-content xmlns:xlink="http://www.w3.org/1999/xlink" content-type="dwc:decimalLongitude" xlink:type="simple">-155.82111</named-content>; georeferenceProtocol: <named-content xmlns:xlink="http://www.w3.org/1999/xlink" content-type="dwc:georeferenceProtocol" xlink:type="simple">label</named-content>; <bold>Identification:</bold> identifiedBy: <named-content xmlns:xlink="http://www.w3.org/1999/xlink" content-type="dwc:identifiedBy" xlink:type="simple">V.M. Gnezdilov</named-content>; dateIdentified: <named-content xmlns:xlink="http://www.w3.org/1999/xlink" content-type="dwc:dateIdentified" xlink:type="simple">2021</named-content>; <bold>Event:</bold> samplingProtocol: <named-content xmlns:xlink="http://www.w3.org/1999/xlink" content-type="dwc:samplingProtocol" xlink:type="simple">Sweep Netting</named-content>; eventDate: <named-content xmlns:xlink="http://www.w3.org/1999/xlink" content-type="dwc:eventDate" xlink:type="simple">16-07-2021</named-content>; <bold>Record Level:</bold> ownerInstitutionCode: <named-content xmlns:xlink="http://www.w3.org/1999/xlink" content-type="dwc:ownerInstitutionCode" xlink:type="simple">UDCC, ZIN</named-content>; basisOfRecord: <named-content xmlns:xlink="http://www.w3.org/1999/xlink" content-type="dwc:basisOfRecord" xlink:type="simple">PreservedSpecimen</named-content></p></list-item><list-item><p><bold>Type status:</bold> <named-content xmlns:xlink="http://www.w3.org/1999/xlink" content-type="dwc:typeStatus" xlink:type="simple">Other material</named-content>. <bold>Occurrence:</bold> catalogNumber: <named-content xmlns:xlink="http://www.w3.org/1999/xlink" content-type="dwc:catalogNumber" xlink:type="simple">UDCC_TCN 00101401</named-content>; recordedBy: <named-content xmlns:xlink="http://www.w3.org/1999/xlink" content-type="dwc:recordedBy" xlink:type="simple">W.D. Perreira</named-content>; individualCount: <named-content xmlns:xlink="http://www.w3.org/1999/xlink" content-type="dwc:individualCount" xlink:type="simple">8</named-content>; sex: <named-content xmlns:xlink="http://www.w3.org/1999/xlink" content-type="dwc:sex" xlink:type="simple">Male</named-content>; lifeStage: <named-content xmlns:xlink="http://www.w3.org/1999/xlink" content-type="dwc:lifeStage" xlink:type="simple">adult</named-content>; <bold>Taxon:</bold> scientificName: <named-content xmlns:xlink="http://www.w3.org/1999/xlink" content-type="dwc:scientificName" xlink:type="simple"><italic><tp:taxon-name><tp:taxon-name-part taxon-name-part-type="genus" reg="Euroxenus">Euroxenus</tp:taxon-name-part><tp:taxon-name-part taxon-name-part-type="species" reg="vayssieresi">vayssieresi</tp:taxon-name-part></tp:taxon-name></italic></named-content>; <bold>Location:</bold> country: <named-content xmlns:xlink="http://www.w3.org/1999/xlink" content-type="dwc:country" xlink:type="simple">USA</named-content>; stateProvince: <named-content xmlns:xlink="http://www.w3.org/1999/xlink" content-type="dwc:stateProvince" xlink:type="simple">Hawaii</named-content>; county: <named-content xmlns:xlink="http://www.w3.org/1999/xlink" content-type="dwc:county" xlink:type="simple">Hawaii</named-content>; locality: <named-content xmlns:xlink="http://www.w3.org/1999/xlink" content-type="dwc:locality" xlink:type="simple">Spencer Beach Park</named-content>; verbatimElevation: <named-content xmlns:xlink="http://www.w3.org/1999/xlink" content-type="dwc:verbatimElevation" xlink:type="simple">12 m</named-content>; decimalLatitude: <named-content xmlns:xlink="http://www.w3.org/1999/xlink" content-type="dwc:decimalLatitude" xlink:type="simple">20.02278</named-content>; decimalLongitude: <named-content xmlns:xlink="http://www.w3.org/1999/xlink" content-type="dwc:decimalLongitude" xlink:type="simple">-155.82111</named-content>; georeferenceProtocol: <named-content xmlns:xlink="http://www.w3.org/1999/xlink" content-type="dwc:georeferenceProtocol" xlink:type="simple">label</named-content>; <bold>Identification:</bold> identifiedBy: <named-content xmlns:xlink="http://www.w3.org/1999/xlink" content-type="dwc:identifiedBy" xlink:type="simple">V.M. Gnezdilov</named-content>; dateIdentified: <named-content xmlns:xlink="http://www.w3.org/1999/xlink" content-type="dwc:dateIdentified" xlink:type="simple">2021</named-content>; <bold>Event:</bold> samplingProtocol: <named-content xmlns:xlink="http://www.w3.org/1999/xlink" content-type="dwc:samplingProtocol" xlink:type="simple">Sweep Netting</named-content>; eventDate: <named-content xmlns:xlink="http://www.w3.org/1999/xlink" content-type="dwc:eventDate" xlink:type="simple">03-07-2021</named-content>; <bold>Record Level:</bold> ownerInstitutionCode: <named-content xmlns:xlink="http://www.w3.org/1999/xlink" content-type="dwc:ownerInstitutionCode" xlink:type="simple">UDCC, USNM, BPBM</named-content>; basisOfRecord: <named-content xmlns:xlink="http://www.w3.org/1999/xlink" content-type="dwc:basisOfRecord" xlink:type="simple">PreservedSpecimen</named-content></p></list-item><list-item><p><bold>Type status:</bold> <named-content xmlns:xlink="http://www.w3.org/1999/xlink" content-type="dwc:typeStatus" xlink:type="simple">Other material</named-content>. <bold>Occurrence:</bold> catalogNumber: <named-content xmlns:xlink="http://www.w3.org/1999/xlink" content-type="dwc:catalogNumber" xlink:type="simple">UDCC_TCN 00101405</named-content>; recordedBy: <named-content xmlns:xlink="http://www.w3.org/1999/xlink" content-type="dwc:recordedBy" xlink:type="simple">W.D. Perreira</named-content>; individualCount: <named-content xmlns:xlink="http://www.w3.org/1999/xlink" content-type="dwc:individualCount" xlink:type="simple">5</named-content>; sex: <named-content xmlns:xlink="http://www.w3.org/1999/xlink" content-type="dwc:sex" xlink:type="simple">Female</named-content>; lifeStage: <named-content xmlns:xlink="http://www.w3.org/1999/xlink" content-type="dwc:lifeStage" xlink:type="simple">adult</named-content>; <bold>Taxon:</bold> scientificName: <named-content xmlns:xlink="http://www.w3.org/1999/xlink" content-type="dwc:scientificName" xlink:type="simple"><italic><tp:taxon-name><tp:taxon-name-part taxon-name-part-type="genus" reg="Euroxenus">Euroxenus</tp:taxon-name-part><tp:taxon-name-part taxon-name-part-type="species" reg="vayssieresi">vayssieresi</tp:taxon-name-part></tp:taxon-name></italic></named-content>; <bold>Location:</bold> country: <named-content xmlns:xlink="http://www.w3.org/1999/xlink" content-type="dwc:country" xlink:type="simple">USA</named-content>; stateProvince: <named-content xmlns:xlink="http://www.w3.org/1999/xlink" content-type="dwc:stateProvince" xlink:type="simple">Hawaii</named-content>; county: <named-content xmlns:xlink="http://www.w3.org/1999/xlink" content-type="dwc:county" xlink:type="simple">Hawaii</named-content>; locality: <named-content xmlns:xlink="http://www.w3.org/1999/xlink" content-type="dwc:locality" xlink:type="simple">Spencer Beach Park</named-content>; verbatimElevation: <named-content xmlns:xlink="http://www.w3.org/1999/xlink" content-type="dwc:verbatimElevation" xlink:type="simple">12 m</named-content>; decimalLatitude: <named-content xmlns:xlink="http://www.w3.org/1999/xlink" content-type="dwc:decimalLatitude" xlink:type="simple">20.02278</named-content>; decimalLongitude: <named-content xmlns:xlink="http://www.w3.org/1999/xlink" content-type="dwc:decimalLongitude" xlink:type="simple">-155.82111</named-content>; georeferenceProtocol: <named-content xmlns:xlink="http://www.w3.org/1999/xlink" content-type="dwc:georeferenceProtocol" xlink:type="simple">label</named-content>; <bold>Identification:</bold> identifiedBy: <named-content xmlns:xlink="http://www.w3.org/1999/xlink" content-type="dwc:identifiedBy" xlink:type="simple">V.M. Gnezdilov</named-content>; dateIdentified: <named-content xmlns:xlink="http://www.w3.org/1999/xlink" content-type="dwc:dateIdentified" xlink:type="simple">2021</named-content>; <bold>Event:</bold> samplingProtocol: <named-content xmlns:xlink="http://www.w3.org/1999/xlink" content-type="dwc:samplingProtocol" xlink:type="simple">Sweep Netting</named-content>; eventDate: <named-content xmlns:xlink="http://www.w3.org/1999/xlink" content-type="dwc:eventDate" xlink:type="simple">03-07-2021</named-content>; <bold>Record Level:</bold> ownerInstitutionCode: <named-content xmlns:xlink="http://www.w3.org/1999/xlink" content-type="dwc:ownerInstitutionCode" xlink:type="simple">UDCC, ZIN</named-content>; basisOfRecord: <named-content xmlns:xlink="http://www.w3.org/1999/xlink" content-type="dwc:basisOfRecord" xlink:type="simple">PreservedSpecimen</named-content></p></list-item><list-item><p><bold>Type status:</bold> <named-content xmlns:xlink="http://www.w3.org/1999/xlink" content-type="dwc:typeStatus" xlink:type="simple">Other material</named-content>. <bold>Occurrence:</bold> catalogNumber: <named-content xmlns:xlink="http://www.w3.org/1999/xlink" content-type="dwc:catalogNumber" xlink:type="simple">UDCC_TCN 00101414</named-content>; recordedBy: <named-content xmlns:xlink="http://www.w3.org/1999/xlink" content-type="dwc:recordedBy" xlink:type="simple">W.D. Perreira</named-content>; individualCount: <named-content xmlns:xlink="http://www.w3.org/1999/xlink" content-type="dwc:individualCount" xlink:type="simple">4</named-content>; sex: <named-content xmlns:xlink="http://www.w3.org/1999/xlink" content-type="dwc:sex" xlink:type="simple">Female</named-content>; lifeStage: <named-content xmlns:xlink="http://www.w3.org/1999/xlink" content-type="dwc:lifeStage" xlink:type="simple">adult</named-content>; <bold>Taxon:</bold> scientificName: <named-content xmlns:xlink="http://www.w3.org/1999/xlink" content-type="dwc:scientificName" xlink:type="simple"><italic><tp:taxon-name><tp:taxon-name-part taxon-name-part-type="genus" reg="Euroxenus">Euroxenus</tp:taxon-name-part><tp:taxon-name-part taxon-name-part-type="species" reg="vayssieresi">vayssieresi</tp:taxon-name-part></tp:taxon-name></italic></named-content>; <bold>Location:</bold> country: <named-content xmlns:xlink="http://www.w3.org/1999/xlink" content-type="dwc:country" xlink:type="simple">USA</named-content>; stateProvince: <named-content xmlns:xlink="http://www.w3.org/1999/xlink" content-type="dwc:stateProvince" xlink:type="simple">Hawaii</named-content>; county: <named-content xmlns:xlink="http://www.w3.org/1999/xlink" content-type="dwc:county" xlink:type="simple">Hawaii</named-content>; locality: <named-content xmlns:xlink="http://www.w3.org/1999/xlink" content-type="dwc:locality" xlink:type="simple">Spencer Beach Park</named-content>; verbatimElevation: <named-content xmlns:xlink="http://www.w3.org/1999/xlink" content-type="dwc:verbatimElevation" xlink:type="simple">12 m</named-content>; decimalLatitude: <named-content xmlns:xlink="http://www.w3.org/1999/xlink" content-type="dwc:decimalLatitude" xlink:type="simple">20.02278</named-content>; decimalLongitude: <named-content xmlns:xlink="http://www.w3.org/1999/xlink" content-type="dwc:decimalLongitude" xlink:type="simple">-155.82111</named-content>; georeferenceProtocol: <named-content xmlns:xlink="http://www.w3.org/1999/xlink" content-type="dwc:georeferenceProtocol" xlink:type="simple">label</named-content>; <bold>Identification:</bold> identifiedBy: <named-content xmlns:xlink="http://www.w3.org/1999/xlink" content-type="dwc:identifiedBy" xlink:type="simple">V.M. Gnezdilov</named-content>; dateIdentified: <named-content xmlns:xlink="http://www.w3.org/1999/xlink" content-type="dwc:dateIdentified" xlink:type="simple">2021</named-content>; <bold>Event:</bold> samplingProtocol: <named-content xmlns:xlink="http://www.w3.org/1999/xlink" content-type="dwc:samplingProtocol" xlink:type="simple">Sweep Netting</named-content>; eventDate: <named-content xmlns:xlink="http://www.w3.org/1999/xlink" content-type="dwc:eventDate" xlink:type="simple">16-07-2021</named-content>; <bold>Record Level:</bold> ownerInstitutionCode: <named-content xmlns:xlink="http://www.w3.org/1999/xlink" content-type="dwc:ownerInstitutionCode" xlink:type="simple">UDCC, ZIN</named-content>; basisOfRecord: <named-content xmlns:xlink="http://www.w3.org/1999/xlink" content-type="dwc:basisOfRecord" xlink:type="simple">PreservedSpecimen</named-content></p></list-item><list-item><p><bold>Type status:</bold> <named-content xmlns:xlink="http://www.w3.org/1999/xlink" content-type="dwc:typeStatus" xlink:type="simple">Other material</named-content>. <bold>Occurrence:</bold> catalogNumber: <named-content xmlns:xlink="http://www.w3.org/1999/xlink" content-type="dwc:catalogNumber" xlink:type="simple">UDCC_TCN 00101417</named-content>; recordedBy: <named-content xmlns:xlink="http://www.w3.org/1999/xlink" content-type="dwc:recordedBy" xlink:type="simple">W.D. Perreira, N.G. Miller, and D.A. Yee</named-content>; individualCount: <named-content xmlns:xlink="http://www.w3.org/1999/xlink" content-type="dwc:individualCount" xlink:type="simple">1</named-content>; sex: <named-content xmlns:xlink="http://www.w3.org/1999/xlink" content-type="dwc:sex" xlink:type="simple">Male</named-content>; lifeStage: <named-content xmlns:xlink="http://www.w3.org/1999/xlink" content-type="dwc:lifeStage" xlink:type="simple">adult</named-content>; <bold>Taxon:</bold> scientificName: <named-content xmlns:xlink="http://www.w3.org/1999/xlink" content-type="dwc:scientificName" xlink:type="simple"><italic><tp:taxon-name><tp:taxon-name-part taxon-name-part-type="genus" reg="Euroxenus">Euroxenus</tp:taxon-name-part><tp:taxon-name-part taxon-name-part-type="species" reg="vayssieresi">vayssieresi</tp:taxon-name-part></tp:taxon-name></italic></named-content>; <bold>Location:</bold> country: <named-content xmlns:xlink="http://www.w3.org/1999/xlink" content-type="dwc:country" xlink:type="simple">USA</named-content>; stateProvince: <named-content xmlns:xlink="http://www.w3.org/1999/xlink" content-type="dwc:stateProvince" xlink:type="simple">Hawaii</named-content>; county: <named-content xmlns:xlink="http://www.w3.org/1999/xlink" content-type="dwc:county" xlink:type="simple">Hawaii</named-content>; locality: <named-content xmlns:xlink="http://www.w3.org/1999/xlink" content-type="dwc:locality" xlink:type="simple">Keauhou Senic Lookout</named-content>; verbatimElevation: <named-content xmlns:xlink="http://www.w3.org/1999/xlink" content-type="dwc:verbatimElevation" xlink:type="simple">91 m</named-content>; decimalLatitude: <named-content xmlns:xlink="http://www.w3.org/1999/xlink" content-type="dwc:decimalLatitude" xlink:type="simple">19.57611</named-content>; decimalLongitude: <named-content xmlns:xlink="http://www.w3.org/1999/xlink" content-type="dwc:decimalLongitude" xlink:type="simple">-155.95917</named-content>; georeferenceProtocol: <named-content xmlns:xlink="http://www.w3.org/1999/xlink" content-type="dwc:georeferenceProtocol" xlink:type="simple">label</named-content>; <bold>Identification:</bold> identifiedBy: <named-content xmlns:xlink="http://www.w3.org/1999/xlink" content-type="dwc:identifiedBy" xlink:type="simple">V.M. Gnezdilov</named-content>; dateIdentified: <named-content xmlns:xlink="http://www.w3.org/1999/xlink" content-type="dwc:dateIdentified" xlink:type="simple">2021</named-content>; <bold>Event:</bold> samplingProtocol: <named-content xmlns:xlink="http://www.w3.org/1999/xlink" content-type="dwc:samplingProtocol" xlink:type="simple">Sticky Trap</named-content>; eventDate: <named-content xmlns:xlink="http://www.w3.org/1999/xlink" content-type="dwc:eventDate" xlink:type="simple">10/14-05-2021</named-content>; <bold>Record Level:</bold> ownerInstitutionCode: <named-content xmlns:xlink="http://www.w3.org/1999/xlink" content-type="dwc:ownerInstitutionCode" xlink:type="simple">UDCC</named-content>; basisOfRecord: <named-content xmlns:xlink="http://www.w3.org/1999/xlink" content-type="dwc:basisOfRecord" xlink:type="simple">PreservedSpecimen</named-content></p></list-item><list-item><p><bold>Type status:</bold> <named-content xmlns:xlink="http://www.w3.org/1999/xlink" content-type="dwc:typeStatus" xlink:type="simple">Other material</named-content>. <bold>Occurrence:</bold> catalogNumber: <named-content xmlns:xlink="http://www.w3.org/1999/xlink" content-type="dwc:catalogNumber" xlink:type="simple">UDCC_TCN 00101418</named-content>; recordedBy: <named-content xmlns:xlink="http://www.w3.org/1999/xlink" content-type="dwc:recordedBy" xlink:type="simple">W.D. Perreira</named-content>; individualCount: <named-content xmlns:xlink="http://www.w3.org/1999/xlink" content-type="dwc:individualCount" xlink:type="simple">1</named-content>; sex: <named-content xmlns:xlink="http://www.w3.org/1999/xlink" content-type="dwc:sex" xlink:type="simple">Female</named-content>; lifeStage: <named-content xmlns:xlink="http://www.w3.org/1999/xlink" content-type="dwc:lifeStage" xlink:type="simple">adult</named-content>; <bold>Taxon:</bold> scientificName: <named-content xmlns:xlink="http://www.w3.org/1999/xlink" content-type="dwc:scientificName" xlink:type="simple"><italic><tp:taxon-name><tp:taxon-name-part taxon-name-part-type="genus" reg="Euroxenus">Euroxenus</tp:taxon-name-part><tp:taxon-name-part taxon-name-part-type="species" reg="vayssieresi">vayssieresi</tp:taxon-name-part></tp:taxon-name></italic></named-content>; <bold>Location:</bold> country: <named-content xmlns:xlink="http://www.w3.org/1999/xlink" content-type="dwc:country" xlink:type="simple">USA</named-content>; stateProvince: <named-content xmlns:xlink="http://www.w3.org/1999/xlink" content-type="dwc:stateProvince" xlink:type="simple">Hawaii</named-content>; county: <named-content xmlns:xlink="http://www.w3.org/1999/xlink" content-type="dwc:county" xlink:type="simple">Hawaii</named-content>; locality: <named-content xmlns:xlink="http://www.w3.org/1999/xlink" content-type="dwc:locality" xlink:type="simple">HonoKohau Harbor</named-content>; verbatimElevation: <named-content xmlns:xlink="http://www.w3.org/1999/xlink" content-type="dwc:verbatimElevation" xlink:type="simple">3 m</named-content>; decimalLatitude: <named-content xmlns:xlink="http://www.w3.org/1999/xlink" content-type="dwc:decimalLatitude" xlink:type="simple">19.67111</named-content>; decimalLongitude: <named-content xmlns:xlink="http://www.w3.org/1999/xlink" content-type="dwc:decimalLongitude" xlink:type="simple">-156.02056</named-content>; georeferenceProtocol: <named-content xmlns:xlink="http://www.w3.org/1999/xlink" content-type="dwc:georeferenceProtocol" xlink:type="simple">label</named-content>; <bold>Identification:</bold> identifiedBy: <named-content xmlns:xlink="http://www.w3.org/1999/xlink" content-type="dwc:identifiedBy" xlink:type="simple">V.M. Gnezdilov</named-content>; dateIdentified: <named-content xmlns:xlink="http://www.w3.org/1999/xlink" content-type="dwc:dateIdentified" xlink:type="simple">2021</named-content>; <bold>Event:</bold> samplingProtocol: <named-content xmlns:xlink="http://www.w3.org/1999/xlink" content-type="dwc:samplingProtocol" xlink:type="simple">Sticky Trap</named-content>; eventDate: <named-content xmlns:xlink="http://www.w3.org/1999/xlink" content-type="dwc:eventDate" xlink:type="simple">02/16-07-2021</named-content>; <bold>Record Level:</bold> ownerInstitutionCode: <named-content xmlns:xlink="http://www.w3.org/1999/xlink" content-type="dwc:ownerInstitutionCode" xlink:type="simple">UDCC</named-content>; basisOfRecord: <named-content xmlns:xlink="http://www.w3.org/1999/xlink" content-type="dwc:basisOfRecord" xlink:type="simple">PreservedSpecimen</named-content></p></list-item><list-item><p><bold>Type status:</bold> <named-content xmlns:xlink="http://www.w3.org/1999/xlink" content-type="dwc:typeStatus" xlink:type="simple">Other material</named-content>. <bold>Occurrence:</bold> catalogNumber: <named-content xmlns:xlink="http://www.w3.org/1999/xlink" content-type="dwc:catalogNumber" xlink:type="simple">UDCC_TCN 00101436</named-content>; recordedBy: <named-content xmlns:xlink="http://www.w3.org/1999/xlink" content-type="dwc:recordedBy" xlink:type="simple">W.D. Perreira</named-content>; individualCount: <named-content xmlns:xlink="http://www.w3.org/1999/xlink" content-type="dwc:individualCount" xlink:type="simple">1</named-content>; sex: <named-content xmlns:xlink="http://www.w3.org/1999/xlink" content-type="dwc:sex" xlink:type="simple">Male</named-content>; lifeStage: <named-content xmlns:xlink="http://www.w3.org/1999/xlink" content-type="dwc:lifeStage" xlink:type="simple">adult</named-content>; <bold>Taxon:</bold> scientificName: <named-content xmlns:xlink="http://www.w3.org/1999/xlink" content-type="dwc:scientificName" xlink:type="simple"><italic><tp:taxon-name><tp:taxon-name-part taxon-name-part-type="genus" reg="Euroxenus">Euroxenus</tp:taxon-name-part><tp:taxon-name-part taxon-name-part-type="species" reg="vayssieresi">vayssieresi</tp:taxon-name-part></tp:taxon-name></italic></named-content>; <bold>Location:</bold> country: <named-content xmlns:xlink="http://www.w3.org/1999/xlink" content-type="dwc:country" xlink:type="simple">USA</named-content>; stateProvince: <named-content xmlns:xlink="http://www.w3.org/1999/xlink" content-type="dwc:stateProvince" xlink:type="simple">Hawaii</named-content>; county: <named-content xmlns:xlink="http://www.w3.org/1999/xlink" content-type="dwc:county" xlink:type="simple">Hawaii</named-content>; locality: <named-content xmlns:xlink="http://www.w3.org/1999/xlink" content-type="dwc:locality" xlink:type="simple">Spencer Beach Park</named-content>; verbatimElevation: <named-content xmlns:xlink="http://www.w3.org/1999/xlink" content-type="dwc:verbatimElevation" xlink:type="simple">12 m</named-content>; decimalLatitude: <named-content xmlns:xlink="http://www.w3.org/1999/xlink" content-type="dwc:decimalLatitude" xlink:type="simple">20.02278</named-content>; decimalLongitude: <named-content xmlns:xlink="http://www.w3.org/1999/xlink" content-type="dwc:decimalLongitude" xlink:type="simple">-155.82111</named-content>; georeferenceProtocol: <named-content xmlns:xlink="http://www.w3.org/1999/xlink" content-type="dwc:georeferenceProtocol" xlink:type="simple">label</named-content>; <bold>Identification:</bold> identifiedBy: <named-content xmlns:xlink="http://www.w3.org/1999/xlink" content-type="dwc:identifiedBy" xlink:type="simple">V.M. Gnezdilov</named-content>; dateIdentified: <named-content xmlns:xlink="http://www.w3.org/1999/xlink" content-type="dwc:dateIdentified" xlink:type="simple">2021</named-content>; <bold>Event:</bold> samplingProtocol: <named-content xmlns:xlink="http://www.w3.org/1999/xlink" content-type="dwc:samplingProtocol" xlink:type="simple">Sweep Netting</named-content>; eventDate: <named-content xmlns:xlink="http://www.w3.org/1999/xlink" content-type="dwc:eventDate" xlink:type="simple">03-07-2021</named-content>; <bold>Record Level:</bold> ownerInstitutionCode: <named-content xmlns:xlink="http://www.w3.org/1999/xlink" content-type="dwc:ownerInstitutionCode" xlink:type="simple">UDCC</named-content>; basisOfRecord: <named-content xmlns:xlink="http://www.w3.org/1999/xlink" content-type="dwc:basisOfRecord" xlink:type="simple">PreservedSpecimen</named-content></p></list-item><list-item><p><bold>Type status:</bold> <named-content xmlns:xlink="http://www.w3.org/1999/xlink" content-type="dwc:typeStatus" xlink:type="simple">Other material</named-content>. <bold>Occurrence:</bold> catalogNumber: <named-content xmlns:xlink="http://www.w3.org/1999/xlink" content-type="dwc:catalogNumber" xlink:type="simple">UDCC_TCN 00101437</named-content>; recordedBy: <named-content xmlns:xlink="http://www.w3.org/1999/xlink" content-type="dwc:recordedBy" xlink:type="simple">W.D. Perreira</named-content>; individualCount: <named-content xmlns:xlink="http://www.w3.org/1999/xlink" content-type="dwc:individualCount" xlink:type="simple">1</named-content>; sex: <named-content xmlns:xlink="http://www.w3.org/1999/xlink" content-type="dwc:sex" xlink:type="simple">Female</named-content>; lifeStage: <named-content xmlns:xlink="http://www.w3.org/1999/xlink" content-type="dwc:lifeStage" xlink:type="simple">adult</named-content>; <bold>Taxon:</bold> scientificName: <named-content xmlns:xlink="http://www.w3.org/1999/xlink" content-type="dwc:scientificName" xlink:type="simple"><italic><tp:taxon-name><tp:taxon-name-part taxon-name-part-type="genus" reg="Euroxenus">Euroxenus</tp:taxon-name-part><tp:taxon-name-part taxon-name-part-type="species" reg="vayssieresi">vayssieresi</tp:taxon-name-part></tp:taxon-name></italic></named-content>; <bold>Location:</bold> country: <named-content xmlns:xlink="http://www.w3.org/1999/xlink" content-type="dwc:country" xlink:type="simple">USA</named-content>; stateProvince: <named-content xmlns:xlink="http://www.w3.org/1999/xlink" content-type="dwc:stateProvince" xlink:type="simple">Hawaii</named-content>; county: <named-content xmlns:xlink="http://www.w3.org/1999/xlink" content-type="dwc:county" xlink:type="simple">Hawaii</named-content>; locality: <named-content xmlns:xlink="http://www.w3.org/1999/xlink" content-type="dwc:locality" xlink:type="simple">Spencer Beach Park</named-content>; verbatimElevation: <named-content xmlns:xlink="http://www.w3.org/1999/xlink" content-type="dwc:verbatimElevation" xlink:type="simple">12 m</named-content>; decimalLatitude: <named-content xmlns:xlink="http://www.w3.org/1999/xlink" content-type="dwc:decimalLatitude" xlink:type="simple">20.02278</named-content>; decimalLongitude: <named-content xmlns:xlink="http://www.w3.org/1999/xlink" content-type="dwc:decimalLongitude" xlink:type="simple">-155.82111</named-content>; georeferenceProtocol: <named-content xmlns:xlink="http://www.w3.org/1999/xlink" content-type="dwc:georeferenceProtocol" xlink:type="simple">label</named-content>; <bold>Identification:</bold> identifiedBy: <named-content xmlns:xlink="http://www.w3.org/1999/xlink" content-type="dwc:identifiedBy" xlink:type="simple">V.M. Gnezdilov</named-content>; dateIdentified: <named-content xmlns:xlink="http://www.w3.org/1999/xlink" content-type="dwc:dateIdentified" xlink:type="simple">2021</named-content>; <bold>Event:</bold> samplingProtocol: <named-content xmlns:xlink="http://www.w3.org/1999/xlink" content-type="dwc:samplingProtocol" xlink:type="simple">Sweep Netting</named-content>; eventDate: <named-content xmlns:xlink="http://www.w3.org/1999/xlink" content-type="dwc:eventDate" xlink:type="simple">03-07-2021</named-content>; <bold>Record Level:</bold> ownerInstitutionCode: <named-content xmlns:xlink="http://www.w3.org/1999/xlink" content-type="dwc:ownerInstitutionCode" xlink:type="simple">UDCC</named-content>; basisOfRecord: <named-content xmlns:xlink="http://www.w3.org/1999/xlink" content-type="dwc:basisOfRecord" xlink:type="simple">PreservedSpecimen</named-content></p></list-item></list></tp:treatment-sec><tp:treatment-sec sec-type="Description"><title>Description</title><p>Colouration. General colouration light brown-yellowish to dark brown on anteclypeus and forewing clavus (Figs <xref ref-type="fig" rid="F7622051">1</xref>, <xref ref-type="fig" rid="F7622055">2</xref>, <xref ref-type="fig" rid="F7622059">3</xref>, <xref ref-type="fig" rid="F7622063">4</xref>). Pedicel, apices of fore and middle tibiae and apices of spines black. Forewings with black marginal cells along the costal and lateral margins (Figs <xref ref-type="fig" rid="F7622051">1</xref>, <xref ref-type="fig" rid="F7622055">2</xref>) and sometimes (Fig. <xref ref-type="fig" rid="F7622063">4</xref>) with dark brown band from the costal margin to inner claval margin in basal half on females. Hind femora and outer surfaces of hind tibiae dark brown. Hind margins of gonostyli dark brown to black on dorsolateral angles. Ungues dark brown to black. Gonoplacs dark brown.</p><p>Structure. Body length, males and females – 4.0 mm. Metope (~ frons, Fig. <xref ref-type="fig" rid="F7622059">3</xref>) broad, widest below the eyes, with distinct median carina running from upper margin through postclypeus; sublateral carinae distinct, joined with median carina at metopial upper margin (carinae somewhat projecting along upper margin), almost reaching metopoclypeal suture. Postclypeus broadly rhomboid. Rostrum reaching hind coxae, 2<sup>nd</sup> and 3<sup>rd</sup> segments are almost equal in length; 3<sup>rd</sup> one narrowing apically. Antennal scape very short, pedicel globular, just longer than wide. Coryphe (~ vertex, Figs <xref ref-type="fig" rid="F7622051">1</xref>, <xref ref-type="fig" rid="F7622063">4</xref>) as concave hexagon, slightly wider than long medially, anterior margin produced, obtusely angled, posterior margin concave. Metope and coryphe (in lateral view, Fig. <xref ref-type="fig" rid="F7622055">2</xref>) joined at obtuse angle (dorsal portion of sublateral carinae somewhat projecting). Ocelli vestigial. Eyes large, each eye nearly as wide as coryphe.</p><p>Pronotum slightly shorter than coryphe (Figs <xref ref-type="fig" rid="F7622051">1</xref>, <xref ref-type="fig" rid="F7622063">4</xref>), with smooth median carina, anterior margin strongly convex, posterior margin nearly straight, with weak median concavity. Paradiscal fields very narrow behind eyes, paranotal lobes flat, apically rounded. Mesonotum length 1.5 times pronotum at mid-line, with median and lateral carinae. Tegulae large. Forewing slightly narrowing apically (<xref ref-type="bibr" rid="B7621418">Bonfils et al. 2001</xref>, fig. 22) (Figs <xref ref-type="fig" rid="F7622051">1</xref>, <xref ref-type="fig" rid="F7622055">2</xref>, <xref ref-type="fig" rid="F7622063">4</xref>), without hypocostal plate and with wide precostal area; clavus long, 4/5 of wing length, broadly triangular. Forewing vein sequence: R 2, furcating near basal cell; M 2, furcating after wing middle; CuA 2, furcating after wing middle; basal cell narrowly oval. Hind wing with coupling lobe and deep cubital and vannal clefts (Fig. <xref ref-type="fig" rid="F7622067">5</xref>); anal lobe less wide than remigial and remigio-vannal lobes. Hind wing vein sequence: R 2, furcating apically after coupling lobe; r-m 1; M 1; m-cua 1; CuA 2; CuP 1; Pcu 1; A<sub>1</sub> 2; A<sub>2</sub> 1. CuA<sub>2</sub> and CuP fused and flattened apically and Pcu and A<sub>1.1</sub> fused medially. Front and middle femora slightly flattened. Hind tibia with two large lateral spines past mid-length and six apical spines. First and second metataromeres of subequal length, but basitarsus wider; basitarsus with two latero-apical spines and 13 intermediate spines arranged in arc; ventral surface with long setae; second metatarsomere with pair of latero-apical spines and median lobe.</p><p>Male terminalia: Pygofer (in lateral view, Fig. <xref ref-type="fig" rid="F7622071">6</xref>A) elongate vertically, with convex hind margins. Hind margin of sternite VII straight (ventral view). Phallobase (Fig. <xref ref-type="fig" rid="F7622071">6</xref>B and C) narrow and strongly curved (in lateral view), with a narrow process dorsally (Fig. <xref ref-type="fig" rid="F7622071">6</xref>B <italic>dp</italic>); each dorsolateral phallobase lobe with three-branched large process – two branches directed dorsally and the longest branch directed basally, with serrulate carina. Each dorsolateral phallobase lobe (in lateral view) with a lateral slit and folds near middle and with narrow semicircular subapical lobe. Ventral phallobase lobe long and wide, with an apical notch. Aedeagus with a pair of long (0.3× length of phallobase, Fig. <xref ref-type="fig" rid="F7622071">6</xref>B and C), narrow, apically pointed ventral hooks, arising subapically and directed basally. Apical aedeagal processes long and wide apically (Fig. <xref ref-type="fig" rid="F7622071">6</xref>B, shaded). Gonostylus (Fig. <xref ref-type="fig" rid="F7622071">6</xref>E) with deeply concave hind margin. Capitulum wide, not narrowing apically (in dorsal view, Fig. <xref ref-type="fig" rid="F7622071">6</xref>F), with small lateral tooth (in lateral view). Connective (lateral view, Fig. <xref ref-type="fig" rid="F7622071">6</xref>B) with small cup and long handle, in caudal view (Fig. <xref ref-type="fig" rid="F7622071">6</xref>G), with ventral margin bilobed (these articulating with the gonostyli). Anal tube elongate (Fig. <xref ref-type="fig" rid="F7622071">6</xref>A), in dorsal view (Fig. <xref ref-type="fig" rid="F7622071">6</xref>D) nearly 3 times as long as wide medially, slightly narrowing apically, with weak apical concavity. Anal column 0.3x as long as anal tube, narrow.</p><p>Female terminalia: Hind margin of sternite VII protruding medially (ventral view). Gonoplacs short. Anal tube elongate. Anal column short, 0.25 of anal tube length, narrow.</p><p>Notes: <italic><xref ref-type="bibr" rid="B7621996">Gnezdilov (2020)</xref></italic> (in fig. 2) had not observed a small basal process of three-branched processes of dorsolateral phallobase lobes (Fig. <xref ref-type="fig" rid="F7622071">6</xref>B and C) on his drawings of male genitalia of <italic><tp:taxon-name><tp:taxon-name-part taxon-name-part-type="genus" reg="Euroxenus">E.</tp:taxon-name-part><tp:taxon-name-part taxon-name-part-type="species" reg="vayssieresi">vayssieresi</tp:taxon-name-part></tp:taxon-name></italic> from Réunion Island (Saint-Paul); otherwise no significant differences in external morphological features were found between the specimens from Réunion (La Possession and Saint-Paul) and those of the Hawaii Islands.</p></tp:treatment-sec><tp:treatment-sec sec-type="Euroxenus Gnezdilov, 2009"><title><italic><tp:taxon-name><tp:taxon-name-part taxon-name-part-type="genus" reg="Euroxenus">Euroxenus</tp:taxon-name-part></tp:taxon-name></italic> Gnezdilov, 2009</title><p>Genus diagnosis: Metope (~ frons) broad (Fig. <xref ref-type="fig" rid="F7622059">3</xref>), widest below the eyes, with distinct median carina running from upper margin through postclypeus and distinct sublateral carinae joined with median carina at upper metopial margin and almost reaching metopoclypeal suture. Rostrum reaching hind coxae, 2<sup>nd</sup> and 3<sup>rd</sup> segments are almost equal in length; 3<sup>rd</sup> narrowing apically. Coryphe (~ vertex) (Fig. <xref ref-type="fig" rid="F7622063">4</xref>) slightly wider than long medially, anterior margin produced, obtusely angled. Metope and coryphe joined at obtuse angle (in lateral view, Fig. <xref ref-type="fig" rid="F7622055">2</xref>). Paradiscal fields of pronotum very narrow behind eyes. Forewings just covering abdominal apex, slightly narrowing apically, without hypocostal plate, with wide precostal area; clavus long. Forewing vein sequence: R 2, furcating near basal cell; M 2, CuA 2, both furcating after wing middle. Hind wings (Fig. <xref ref-type="fig" rid="F7622067">5</xref>) with deep cubital and vannal clefts; anal lobe less wide than remigial and remigio-vannal lobes. Hind wing vein sequence: R 2; r-m 1; M 1; m-cua 1; CuA 2; CuP 1; Pcu 1; A<sub>1</sub> 2; A<sub>2</sub> 1. CuA and CuP fused and flattened apically and Pcu and A<sub>1</sub> fused medially. Hind tibia with two large lateral spines. First metataromere with two latero-apical spines and 13 intermediate spines arranged in arc. Phallobase narrow, curved (in lateral view, Fig. <xref ref-type="fig" rid="F7622071">6</xref>B and C), each dorsolateral phallobase lobe with narrow semicircular subapical lobe, large three-branched process below it and with a lateral slit and folds near middle. Ventral phallobase lobe long and wide. Aedeagus with a pair of long and narrow, apically pointed ventral hooks, arising subapically and directed basally. Apical aedeagal processes long and wide apically. Gonostylus (in lateral view, Fig. <xref ref-type="fig" rid="F7622071">6</xref>E) with deeply concave hind margin. Hind margin of female sternite VII protruding medially (ventral view); gonoplacs short; anal tube elongate.</p><p>Differential genus diagnosis: <italic><tp:taxon-name><tp:taxon-name-part taxon-name-part-type="genus" reg="Euroxenus">Euroxenus</tp:taxon-name-part></tp:taxon-name></italic> is closely related to <italic><tp:taxon-name><tp:taxon-name-part taxon-name-part-type="genus" reg="Eusarima">Eusarima</tp:taxon-name-part></tp:taxon-name></italic> Yang, 1994 and <italic><tp:taxon-name><tp:taxon-name-part taxon-name-part-type="genus" reg="Duplexissus">Duplexissus</tp:taxon-name-part></tp:taxon-name></italic> Wang, Zhang &amp; Bourgoin, 2019, based on having completely developed median and sublateral carinae of metope and the presence of a long and narrow process on each dorso-lateral lobe of the phallobase. However, <italic><tp:taxon-name><tp:taxon-name-part taxon-name-part-type="genus" reg="Euroxenus">Euroxenus</tp:taxon-name-part></tp:taxon-name></italic> differs from both genera by the shorter forewings with bifurcate median veins (tri- or tetrafurcate in <italic><tp:taxon-name><tp:taxon-name-part taxon-name-part-type="genus" reg="Eusarima">Eusarima</tp:taxon-name-part></tp:taxon-name></italic> and <italic><tp:taxon-name><tp:taxon-name-part taxon-name-part-type="genus" reg="Duplexissus">Duplexissus</tp:taxon-name-part></tp:taxon-name></italic>) and by trifurcate processes of the phallobase (simple in <italic><tp:taxon-name><tp:taxon-name-part taxon-name-part-type="genus" reg="Eusarima">Eusarima</tp:taxon-name-part></tp:taxon-name></italic> and bifurcate in <italic><tp:taxon-name><tp:taxon-name-part taxon-name-part-type="genus" reg="Duplexissus">Duplexissus</tp:taxon-name-part></tp:taxon-name></italic>) (<xref ref-type="bibr" rid="B7739795">Chan and Yang 1994</xref>, figs. 45–72; <xref ref-type="bibr" rid="B7624502">Wang et al. 2019</xref>, figs. 12-22).</p></tp:treatment-sec><tp:treatment-sec><!--Section generated to contain objects referenced in tp:taxon-treatment.--><fig id="F7622051" position="float" orientation="portrait"><object-id xmlns:xlink="http://www.w3.org/1999/xlink" content-type="arpha" xlink:type="simple">282C36E6-57FC-5303-A51F-0D7C7D59B1E3</object-id><object-id xmlns:xlink="http://www.w3.org/1999/xlink" content-type="doi" xlink:type="simple">10.3897/BDJ.10.e80135.figure1</object-id><label>Figure 1.</label><caption><p><italic><tp:taxon-name><tp:taxon-name-part taxon-name-part-type="genus" reg="Euroxenus">Euroxenus</tp:taxon-name-part><tp:taxon-name-part taxon-name-part-type="species" reg="vayssieresi">vayssieresi</tp:taxon-name-part></tp:taxon-name></italic>, Hawaii Island, male dorsal view.</p></caption><graphic xmlns:xlink="http://www.w3.org/1999/xlink" xlink:href="bdj-10-e80135-g001.jpg" position="float" id="oo_625219.jpg" orientation="portrait" xlink:type="simple"><uri content-type="original_file" xlink:type="simple">https://binary.pensoft.net/fig/625219</uri></graphic></fig><fig id="F7622055" position="float" orientation="portrait"><object-id xmlns:xlink="http://www.w3.org/1999/xlink" content-type="arpha" xlink:type="simple">484AF246-A0A9-5D67-8AFA-26718B30E839</object-id><object-id xmlns:xlink="http://www.w3.org/1999/xlink" content-type="doi" xlink:type="simple">10.3897/BDJ.10.e80135.figure2</object-id><label>Figure 2.</label><caption><p><italic><tp:taxon-name><tp:taxon-name-part taxon-name-part-type="genus" reg="Euroxenus">Euroxenus</tp:taxon-name-part><tp:taxon-name-part taxon-name-part-type="species" reg="vayssieresi">vayssieresi</tp:taxon-name-part></tp:taxon-name></italic>, Hawaii Island, male left lateral view.</p></caption><graphic xmlns:xlink="http://www.w3.org/1999/xlink" xlink:href="bdj-10-e80135-g002.jpg" position="float" id="oo_625220.jpg" orientation="portrait" xlink:type="simple"><uri content-type="original_file" xlink:type="simple">https://binary.pensoft.net/fig/625220</uri></graphic></fig><fig id="F7622059" position="float" orientation="portrait"><object-id xmlns:xlink="http://www.w3.org/1999/xlink" content-type="arpha" xlink:type="simple">B55A1C91-178C-5985-9CAA-3F4B9300A8F9</object-id><object-id xmlns:xlink="http://www.w3.org/1999/xlink" content-type="doi" xlink:type="simple">10.3897/BDJ.10.e80135.figure3</object-id><label>Figure 3.</label><caption><p><italic><tp:taxon-name><tp:taxon-name-part taxon-name-part-type="genus" reg="Euroxenus">Euroxenus</tp:taxon-name-part><tp:taxon-name-part taxon-name-part-type="species" reg="vayssieresi">vayssieresi</tp:taxon-name-part></tp:taxon-name></italic>, Hawaii Island, male frontal view.</p></caption><graphic xmlns:xlink="http://www.w3.org/1999/xlink" xlink:href="bdj-10-e80135-g003.jpg" position="float" id="oo_625221.jpg" orientation="portrait" xlink:type="simple"><uri content-type="original_file" xlink:type="simple">https://binary.pensoft.net/fig/625221</uri></graphic></fig><fig id="F7622063" position="float" orientation="portrait"><object-id xmlns:xlink="http://www.w3.org/1999/xlink" content-type="arpha" xlink:type="simple">3F48F955-8848-51FF-8D92-08E69F6D86C7</object-id><object-id xmlns:xlink="http://www.w3.org/1999/xlink" content-type="doi" xlink:type="simple">10.3897/BDJ.10.e80135.figure4</object-id><label>Figure 4.</label><caption><p><italic><tp:taxon-name><tp:taxon-name-part taxon-name-part-type="genus" reg="Euroxenus">Euroxenus</tp:taxon-name-part><tp:taxon-name-part taxon-name-part-type="species" reg="vayssieresi">vayssieresi</tp:taxon-name-part></tp:taxon-name></italic>, Hawaii Island, female dorsal view.</p></caption><graphic xmlns:xlink="http://www.w3.org/1999/xlink" xlink:href="bdj-10-e80135-g004.jpg" position="float" id="oo_625222.jpg" orientation="portrait" xlink:type="simple"><uri content-type="original_file" xlink:type="simple">https://binary.pensoft.net/fig/625222</uri></graphic></fig><fig id="F7622067" position="float" orientation="portrait"><object-id xmlns:xlink="http://www.w3.org/1999/xlink" content-type="arpha" xlink:type="simple">6F2716EC-2D2F-5E57-89F9-52F601597CB4</object-id><object-id xmlns:xlink="http://www.w3.org/1999/xlink" content-type="doi" xlink:type="simple">10.3897/BDJ.10.e80135.figure5</object-id><label>Figure 5.</label><caption><p><italic><tp:taxon-name><tp:taxon-name-part taxon-name-part-type="genus" reg="Euroxenus">Euroxenus</tp:taxon-name-part><tp:taxon-name-part taxon-name-part-type="species" reg="vayssieresi">vayssieresi</tp:taxon-name-part></tp:taxon-name></italic> hindwing venation. Abbreviations: R = radius, M = media, CuA = anterior cubitus, CuP = posterior cubitus, Pcu = postcubitus, A1.1 = anterior branch of first anal vein; A1.2 = posterior branch of first anal vein; A2 = second anal vein.</p></caption><graphic xmlns:xlink="http://www.w3.org/1999/xlink" xlink:href="bdj-10-e80135-g005.jpg" position="float" id="oo_649021.jpg" orientation="portrait" xlink:type="simple"><uri content-type="original_file" xlink:type="simple">https://binary.pensoft.net/fig/649021</uri></graphic></fig><fig id="F7622071" position="float" orientation="portrait"><object-id xmlns:xlink="http://www.w3.org/1999/xlink" content-type="arpha" xlink:type="simple">C69492B2-392D-50B4-B03D-5C40A9F44E27</object-id><object-id xmlns:xlink="http://www.w3.org/1999/xlink" content-type="doi" xlink:type="simple">10.3897/BDJ.10.e80135.figure6</object-id><label>Figure 6.</label><caption><p><italic><tp:taxon-name><tp:taxon-name-part taxon-name-part-type="genus" reg="Euroxenus">Euroxenus</tp:taxon-name-part><tp:taxon-name-part taxon-name-part-type="species" reg="vayssieresi">vayssieresi</tp:taxon-name-part></tp:taxon-name></italic>, male terminalia (A–B, D-G – Hawaii; C – Réunion Island, La Possession) <bold>A</bold> pygofer and anal tube, lateral view; <bold>B</bold> penis and connective (apical aedeagal processes shaded), lateral view; <bold>C</bold> penis (apical aedeagal processes not visible), lateral view; <bold>D</bold> anal tube, dorsal view; <bold>E</bold> gonostylus, lateral view; <bold>F</bold> gonostylus, dorsal view; <bold>G</bold> connective handle, dorso-caudal view. Abbreviation: dp – dorsal process of the phallobase.</p></caption><graphic xmlns:xlink="http://www.w3.org/1999/xlink" xlink:href="bdj-10-e80135-g006.jpg" position="float" id="oo_625320.jpg" orientation="portrait" xlink:type="simple"><uri content-type="original_file" xlink:type="simple">https://binary.pensoft.net/fig/625320</uri></graphic></fig></tp:treatment-sec><ref-list><ref id="B7621418"><element-citation xmlns:xlink="http://www.w3.org/1999/xlink" publication-type="article" xlink:type="simple"><person-group person-group-type="author"><name name-style="western"><surname>Bonfils</surname><given-names>J.</given-names></name><name name-style="western"><surname>Attié</surname><given-names>M.</given-names></name><name name-style="western"><surname>Reynaud</surname><given-names>B.</given-names></name></person-group><year>2001</year><article-title>Un nouveau genre d’<tp:taxon-name><tp:taxon-name-part taxon-name-part-type="family">Issidae</tp:taxon-name-part></tp:taxon-name> de l’île de la Reunion: <italic><tp:taxon-name><tp:taxon-name-part taxon-name-part-type="genus" reg="Borbonissus">Borbonissus</tp:taxon-name-part></tp:taxon-name></italic> n. gen. (<tp:taxon-name><tp:taxon-name-part taxon-name-part-type="order">Hemiptera</tp:taxon-name-part></tp:taxon-name>, <tp:taxon-name><tp:taxon-name-part taxon-name-part-type="infraorder">Fulgoromorpha</tp:taxon-name-part></tp:taxon-name>)</article-title><source>Bulletin de la Société Entomologique de France</source><volume>106</volume><fpage>217</fpage><lpage>224</lpage><comment content-type="language">French</comment><uri xlink:type="simple">https://www.persee.fr/doc/bsef_0037-928x_2001_num_106_3_16756</uri><pub-id pub-id-type="doi">10.3406/bsef.2001.16756</pub-id></element-citation></ref><ref id="B7621996"><element-citation xmlns:xlink="http://www.w3.org/1999/xlink" publication-type="article" xlink:type="simple"><person-group person-group-type="author"><name name-style="western"><surname>Gnezdilov</surname><given-names>V. M.</given-names></name></person-group><year>2020</year><article-title>(dated 2019) On the synonymy and distribution of the genera <italic><tp:taxon-name><tp:taxon-name-part taxon-name-part-type="genus" reg="Euroxenus">Euroxenus</tp:taxon-name-part></tp:taxon-name></italic> Gnezdilov, 2009 and <italic><tp:taxon-name><tp:taxon-name-part taxon-name-part-type="genus" reg="Nikomiklukha">Nikomiklukha</tp:taxon-name-part></tp:taxon-name></italic> Gnezdilov, 2010 (<tp:taxon-name><tp:taxon-name-part taxon-name-part-type="order">Hemiptera</tp:taxon-name-part></tp:taxon-name>, <tp:taxon-name><tp:taxon-name-part taxon-name-part-type="suborder">Auchenorrhyncha</tp:taxon-name-part></tp:taxon-name>, <tp:taxon-name><tp:taxon-name-part taxon-name-part-type="superfamily">Fulgoroidea</tp:taxon-name-part></tp:taxon-name>: <tp:taxon-name><tp:taxon-name-part taxon-name-part-type="family">Issidae</tp:taxon-name-part></tp:taxon-name>)</article-title><source>Entomological Review</source><volume>99</volume><fpage>1299</fpage><lpage>1303</lpage><pub-id pub-id-type="doi">10.1134/S0013873819090070</pub-id></element-citation></ref><ref id="B7739795"><element-citation xmlns:xlink="http://www.w3.org/1999/xlink" publication-type="book" xlink:type="simple"><person-group person-group-type="author"><name name-style="western"><surname>Chan</surname><given-names>M. L.</given-names></name><name name-style="western"><surname>Yang</surname><given-names>C. T.</given-names></name></person-group><year>1994</year><source><tp:taxon-name><tp:taxon-name-part taxon-name-part-type="family">Issidae</tp:taxon-name-part></tp:taxon-name> of Taiwan</source><publisher-name>Fulgoroidea). Chen Chung Book, Taichung</publisher-name><size units="page">16</size></element-citation></ref><ref id="B7624502"><element-citation xmlns:xlink="http://www.w3.org/1999/xlink" publication-type="article" xlink:type="simple"><person-group person-group-type="author"><name name-style="western"><surname>Wang</surname><given-names>Meng-Lin</given-names></name><name name-style="western"><surname>Zhang</surname><given-names>Yalin</given-names></name><name name-style="western"><surname>Bourgoin</surname><given-names>T.</given-names></name></person-group><year>2019</year><article-title>On the tribe <tp:taxon-name><tp:taxon-name-part taxon-name-part-type="tribe">Sarimini</tp:taxon-name-part></tp:taxon-name> with two new genera from south of China (<tp:taxon-name><tp:taxon-name-part taxon-name-part-type="order">Hemiptera</tp:taxon-name-part></tp:taxon-name>, <tp:taxon-name><tp:taxon-name-part taxon-name-part-type="infraorder">Fulgoromorpha</tp:taxon-name-part></tp:taxon-name>, <tp:taxon-name><tp:taxon-name-part taxon-name-part-type="family">Issidae</tp:taxon-name-part></tp:taxon-name></article-title><source>Zootaxa</source><volume>4706</volume><fpage>375</fpage><lpage>383</lpage><pub-id pub-id-type="doi">10.11646/zootaxa.4706.2.10</pub-id></element-citation></ref></ref-list></tp:taxon-treatment>
